# Supplementary material for: Genetic and epigenetic alterations of netrin-1 receptors in gastric cancer with chromosomal instability
Source: Clin Epigenetics. 2015 Jul 23;7(1):73. doi: 10.1186/s13148-015-0096-y (PMC4511994; doi:10.1186/s13148-015-0096-y)
Supplement: Additional file 6: Table S1. — Association between alterations in netrin-1 receptors and clinicopathological features in gastric cancers. [file 13148_2015_96_MOESM6_ESM.xlsx]

## Sheet: Sheet1
	Supplementary Table 1. Association between altelations in netrin-1 receptors and clinicopathological features in gastric cancers.
			Alteration in Netrin-1 Receptors - % (No.)
			Neither	Either	Both Receptors	P
			(n=15)	(n=22)	(n=29)
	Age	Mean age (SD)	64.9 (11.9)	63.5 (12.3)	67.9 (9.6)	0.37a
	Gender	Female	40 (6)	27 (6)	28 (8)	0.65b
		Male	60 (9)	73 (16)	72 (21)
	Histology	Diff	33 (5)	64 (14)	45 (13)	0.17b
		Undiff	67 (10)	36 (8)	55 (16)
	Stage	IA/IB	27 (4)	27 (6)	3 (1)	0.006c
		IIA/IIB	20 (3)	55 (12)	24 (7)
		IIIA/IIIB/IIIC	33 (5)	18 (4)	48 (14)
		IV	20 (3)	0 (0)	24 (7)
	T	T1a/1b	13 (2)	27 (6)	3 (1)	0.017b
		T2	13 (2)	27 (6)	7 (2)
		T3	13 (2)	27 (6)	40 (11)
		T4a/4b	60 (9)	18 (4)	52 (15)
	N	N0	40 (6)	36 (8)	10 (3)	0.01d
		N1	33 (5)	36 (8)	24 (7)
		N2	20 (3)	23 (5)	38 (11)
		N3	7 (1)	5 (1)	28 (8)
	Distant Metastasis	Negative	80 (12)	100 (22)	76 (22)	0.05b
		Positive	20 (3)	0 (0)	24 (7)
	MSI	MSI	7 (1)	9 (2)	7 (2)	0.95b
		MSS	93 (14)	91 (20)	93 (27)
	LOH Ratio	Mean Ratio (SD)	0.01 (0.04)	0.17 (0.25)	0.37 (0.31)	< 0.0001a
	CIN*	Positive (n=33)	7 (1)	50 (10)	76 (22)	< 0.0001b
		Negative (n=31)	93 (14)	50 (10)	24 (7)
	KRAS/BRAF/PIK3CA	Mutant	0 (0)	5 (1)	7 (2)	0.58b
		Wild	100 (15)	95 (21)	93 (27)
	H.pyroli	Positive	53 (8)	73 (16)	76 (22)	0.28b
		Negative	47(7)	27 (6)	24 (7)
	* 2 cases are not informative of CIN status
	a P values were calculated by Wilcoxon/Kruskal–Wallis test
	b P values were calculated by Peason's chi-square test
	c P value was calculated between Stage I/II vs III/IV by Peason's chi-square test
	d Pvalue was calculated between N0 vsN1-3 by Peason's chi-square test
