# Supplementary material for: Genetic and epigenetic alterations of netrin-1 receptors in gastric cancer with chromosomal instability
Source: Clin Epigenetics. 2015 Jul 23;7(1):73. doi: 10.1186/s13148-015-0096-y (PMC4511994; doi:10.1186/s13148-015-0096-y)
Supplement: Additional file 8: Table S2. — Primer sequences. [file 13148_2015_96_MOESM8_ESM.xlsx]

## Sheet: S. table1
	Supplementary Table 2. Primer Sequences
	Gene Name		Primer* (5’ to 3’)	Temperature (cycles)	Product size (Restriction enzyme)
	COBRA
	DCC		F; AAGGTGTTGGTTGAAATATGGAGAA	56 (5), 54 (10), 52 (30)	121 (HhaI)
			R; AAAAACCACTTACCRATTACTTAAAAA
	UNC5C		F; TTTAGTGGGGTTTTTAGTTGTTTG	56 (5), 54 (10), 52 (30)	125 (HhaI)
			R; TATCCCAATCCCAATCCRCAAC
	RT-PCR
	DCC		F; ACGAGGCGAGGAAGTCATCCAACT	55 (35)	Reference 31
			R; TGGGCATTTCCAGCCTCATTTTC
	UNC5C-All		F; AACTTCCGGTCTCATTGTCC	55 (35)	272
			R; TTTTCAACCATTCCACCTCAG
	UNC5C-001-004		F; TGCAAATGCTCGTGCTACCT	55 (35)	258
			R; TGTGGTCCTTCTGATGAACCC
	UNC5C-002 specific		F; GTACCACAAAGAGCCGGAAG	55 (35)	351
			R; ATCTTGAGCCCGCTGTTTCT
	UNC5C-003 specific		F; TCAACTGAACAGAGAACCCAGA	55 (35)	692
			R; TCAGTGCACCAGAAAAAGCA
	UNC5C-004 specific		F; TCAACTGAACAGAGAACCCAGA	55 (35)	703
			R; CAGGGGTCAAAAGTGTCTGAG
	β-actin		F; TCACCATGGATGATGATATCGCC	55 (35)	282
			R; CCACACGCAGCTCATTGTAGAAGG
	LOH analysis
	DCC	D18S35	F; AGCTAGATTTTTACTTCTCTG	55 (35)	104
			R; CTGGTTGTACATGCCTGAC
		D18S64	F; TTTTGCCACAAAAATTACCAA	55 (35)	201
			R; TGCACAGGAAGTTGCAAAGA
		D18S69	F; AGCAGTCTGGAAATCCTCTTTC	55 (35)	153
			R; GGTGGGATGCGTGAATTTTA
	UNC5C	D4S1559	F; CAGCCAAAGGTGAATCAGA	55 (35)	259-269
			R; GCGTTGAAACCATCCACA
		D4S2380	F; ACCTTATTGTGCTATGGAAACA	55 (35)	195
			R; TCAGCCAAGATTACCTACCG
		D4S470	F; ACCAGGAGGGTCCTAATTCA	55 (35)	146
			R; CCTAGCTCCAGGGAATTTGT
	Helicobactor pylori
		cagA	F; CKCTCRCCAAAAATTTTTCGGA	60 (45)	261, 159
			R; TTTAGCAACTTGAGYRTAAATGGG
